# Supplementary material for: The pattern of nodal morphogen signaling is shaped by co-receptor expression
Source: eLife. 2021 May 26;10:e54894. doi: 10.7554/eLife.54894 (PMC8266389; doi:10.7554/eLife.54894)
Supplement: Supplementary file 1. — Measurement of expression of cyclops and squint mRNA by smFISH in wild type, MZoep and MZsmad2 backgrounds is presented in Figure 1—figure supplement 2. Sequences for the requisite smFISH probe sets are organized in this table. Details of probe-dye coupling and embryo staining are contained in the Materials and Methods section of the manuscript. [file elife-54894-supp1.xlsx]

## Sheet: Sheet2
Probe ID	Sequence	modification	Gene target
Cyc-1	cgaacactccgagcagcag	/3AmMC7/	ndr2
Cyc-2	gtgatgataacgcgtgtgc	/3AmMC7/	ndr2
Cyc-3	gtgacatattcctcaagct	/3AmMC7/	ndr2
Cyc-4	gtacgtgggcagatgcatg	/3AmMC7/	ndr2
Cyc-5	atgccgatagagatgcatc	/3AmMC7/	ndr2
Cyc-6	tatgcgcgtctggttcatc	/3AmMC7/	ndr2
Cyc-7	ttgtgtctgcgtgctcgtg	/3AmMC7/	ndr2
Cyc-8	ttttagacatgatgctcct	/3AmMC7/	ndr2
Cyc-9	gtggttgtcattgttgagc	/3AmMC7/	ndr2
Cyc-10	caggtcaaagatcgccacg	/3AmMC7/	ndr2
Cyc-11	acgttccgacaaaaccgga	/3AmMC7/	ndr2
Cyc-12	gtctctagggacgcggatc	/3AmMC7/	ndr2
Cyc-13	ctggagctccaatgtcagc	/3AmMC7/	ndr2
Cyc-14	caaaaggcccagagactgg	/3AmMC7/	ndr2
Cyc-15	tgttacgctcagcagggac	/3AmMC7/	ndr2
Cyc-16	gacattatacaccctccag	/3AmMC7/	ndr2
Cyc-17	ccagtgcagaagcagattt	/3AmMC7/	ndr2
Cyc-18	tggtctcttggtctttact	/3AmMC7/	ndr2
Cyc-19	cactgtggatctcctttcc	/3AmMC7/	ndr2
Cyc-20	agaggtcaccactggtctc	/3AmMC7/	ndr2
Cyc-21	gggtctattctggatcttc	/3AmMC7/	ndr2
Cyc-22	ctttaggggctgctgatgg	/3AmMC7/	ndr2
Cyc-23	ctgctatgaatctcccgac	/3AmMC7/	ndr2
Cyc-24	cattctggatctcctgtcc	/3AmMC7/	ndr2
Cyc-25	catggctctgtgtttctgg	/3AmMC7/	ndr2
Cyc-26	gtcctgctgctctgaaaac	/3AmMC7/	ndr2
Cyc-27	cggtgtgtaggagactggc	/3AmMC7/	ndr2
Cyc-28	aacagaaacttcgaggccc	/3AmMC7/	ndr2
Cyc-29	ctcgcttgacttctttctt	/3AmMC7/	ndr2
Cyc-30	gtgttctctgcagctctgg	/3AmMC7/	ndr2
Cyc-31	aggtggtgctcttgtgcag	/3AmMC7/	ndr2
Cyc-32	aatccacatgcatgtccac	/3AmMC7/	ndr2
Cyc-33	agggaacacgatccaggag	/3AmMC7/	ndr2
Cyc-34	ccggtatgcattgtacttc	/3AmMC7/	ndr2
Cyc-35	ggggtgatgatatttcagc	/3AmMC7/	ndr2
Cyc-36	agcaggatgcaggaacacg	/3AmMC7/	ndr2
Cyc-37	catactgagagcgctggtg	/3AmMC7/	ndr2
Cyc-38	ctctccgttctcgtagtac	/3AmMC7/	ndr2
Sqt-1	GGTAATAATCCACACGCAGT	/3AmMC7/	ndr1
Sqt-2	CCCGCAGGAAAACATGTCAA	/3AmMC7/	ndr1
Sqt-3	AGGGCCAAAACTACGCTCAG	/3AmMC7/	ndr1
Sqt-4	TGAAATCCAGCAAGGTTTCC	/3AmMC7/	ndr1
Sqt-5	CATTTTATTCCTGAGGGTCT	/3AmMC7/	ndr1
Sqt-6	CGGATATCTGGTCAGATGTC	/3AmMC7/	ndr1
Sqt-7	CGGTAGAGGTGCATCATATA	/3AmMC7/	ndr1
Sqt-8	TTTTCGTCTCCAGTCAGAAG	/3AmMC7/	ndr1
Sqt-9	GTTGGATTCTCATGGCTGAA	/3AmMC7/	ndr1
Sqt-10	TCAAGACGGAGTCAGACTCG	/3AmMC7/	ndr1
Sqt-11	TGTCACCAACCTGATGACAA	/3AmMC7/	ndr1
Sqt-12	CATGTCAAATGTCACTGCGA	/3AmMC7/	ndr1
Sqt-13	CATCGCTTGCTGATATGGAG	/3AmMC7/	ndr1
Sqt-14	CGAATGCGAAGTTCAGCTCG	/3AmMC7/	ndr1
Sqt-15	AACTCAGACCTGAGATGCGG	/3AmMC7/	ndr1
Sqt-16	TGCGTGATAAATATCCACCT	/3AmMC7/	ndr1
Sqt-17	GGAGCGGAAGGTTGAGTTAA	/3AmMC7/	ndr1
Sqt-18	AGTGATGTTGAAGATCCTCC	/3AmMC7/	ndr1
Sqt-19	TGCAACCAGTACTTGAGGAG	/3AmMC7/	ndr1
Sqt-20	CTCAAACGGCACACGCTCAC	/3AmMC7/	ndr1
Sqt-21	GGATGATGAACGCTCTTGTG	/3AmMC7/	ndr1
Sqt-22	GTAAACCACCATCATCACTC	/3AmMC7/	ndr1
Sqt-23	GATGAGAGTGGACGTCTTTG	/3AmMC7/	ndr1
Sqt-24	ATCCAGAGCTACATACTTGG	/3AmMC7/	ndr1
Sqt-25	CTATCATCAGTTCTGTGGTT	/3AmMC7/	ndr1
Sqt-26	AAACACCAGGAATCATCCCT	/3AmMC7/	ndr1
Sqt-27	TTCTTCTCTCCACCTTCATG	/3AmMC7/	ndr1
Sqt-28	ATATCCACCTTCTTGCAGAG	/3AmMC7/	ndr1
Sqt-29	AATCTGATCAAAGTCCACCC	/3AmMC7/	ndr1
Sqt-30	AAACAATCCAGTCGCTCCAA	/3AmMC7/	ndr1
Sqt-31	TAAGCGTTGTAACGCTTTGG	/3AmMC7/	ndr1
Sqt-32	TGGGACAACTGCCTTCACAC	/3AmMC7/	ndr1
Sqt-33	GTGAAGGTTTCATCTACTGG	/3AmMC7/	ndr1
Sqt-34	TGCATGTATGCATGGTTTGT	/3AmMC7/	ndr1
Sqt-35	GTGGTGCAGCTTCAAAAGAC	/3AmMC7/	ndr1
Sqt-36	TACGCAGGACAAGCATGGGA	/3AmMC7/	ndr1
Sqt-37	GTAGAGCATGGAGAGTGGAG	/3AmMC7/	ndr1
Sqt-38	CATGGTGTCTCATGACCATC	/3AmMC7/	ndr1
Sqt-39	CGCATTCTGCAACAACCATG	/3AmMC7/	ndr1
Sqt-40	TTGAGTTCCTTTGGGGTTTG	/3AmMC7/	ndr1
Sqt-41	GGAGCATATCCAAAGTGCTA	/3AmMC7/	ndr1
Sqt-42	ATTGACAGCAGTTTTTCTTA	/3AmMC7/	ndr1
Sqt-43	CTCAGTGCAGGAAACCATAA	/3AmMC7/	ndr1
Sqt-44	TAGCATCAAGTTATCCAGGT	/3AmMC7/	ndr1
